# Supplementary material for: Intervention Effect of Non-Invasive Brain Stimulation on Cognitive Functions among People with Traumatic Brain Injury: A Systematic Review and Meta-Analysis
Source: Brain Sci. 2021 Jun 24;11(7):840. doi: 10.3390/brainsci11070840 (PMC8301762; doi:10.3390/brainsci11070840)
Supplement: Supplementary file 1 [file brainsci-11-00840-s001.zip]

Archive with 1 entries (1 files):
- brainsci-1234358-supplementary.pdf
